# Supplementary material for: The Degradation of Absorbable Surgical Threads in Body Fluids: Insights from Infrared Spectroscopy Studies
Source: Int J Mol Sci. 2024 Oct 21;25(20):11333. doi: 10.3390/ijms252011333 (PMC11508208; doi:10.3390/ijms252011333)
Supplement: Supplementary file 1 [file ijms-25-11333-s001.zip]

Archive with 1 entries (1 files):
- ijms-3233397-supplementary.pdf
